# Supplementary material for: Benzodiazepines compromise the outcome of cancer immunotherapy
Source: Oncoimmunology. 2024 Oct 7;13(1):2413719. doi: 10.1080/2162402X.2024.2413719 (PMC11459736; doi:10.1080/2162402X.2024.2413719)
Supplement: Table S1_revised.xlsx [file KONI_A_2413719_SM8848.xlsx]

## Sheet: Sheet1
	Immunolife, N = 791	CRCHUM biobank, N = 1261
Sex
F	27 (34%)	62 (49%)
M	52 (66%)	64 (51%)
Age (years)	64.54 (9.51)	67.58 (7.93)
BMI (kg/m2)	23.60 (4.25)	25.11 (4.80)
(Missing)	10	0
PSY comedications
None	56 (71%)	53 (42%)
BZD	12 (15%)	39 (31%)
PSY not BZD	11 (14%)	34 (27%)
Smoking habit
Current	34 (52%)	39 (32%)
Former	28 (43%)	79 (64%)
Never	3 (4.6%)	5 (4.1%)
(Missing)	14	3
ECOG performance status
0	32 (42%)	44 (35%)
1	34 (45%)	68 (54%)
2	8 (11%)	11 (8.7%)
3	2 (2.6%)	3 (2.4%)
(Missing)	3	0
Stage
2	0 (0%)	4 (3.2%)
3	12 (18%)	22 (17%)
4	56 (82%)	100 (79%)
(Missing)	11	0
Treatment type
Chemoimmunotherapy	55 (70%)	49 (39%)
Immunotherapy	24 (30%)	77 (61%)
PFS (months)	8.34 (7.33)	13.30 (15.80)
OS (months)	10.34 (7.32)	21.33 (17.59)
(Missing)	0	1
1 n (%); Mean (SD)
