# Supplementary material for: Benzodiazepines compromise the outcome of cancer immunotherapy
Source: Oncoimmunology. 2024 Oct 7;13(1):2413719. doi: 10.1080/2162402X.2024.2413719 (PMC11459736; doi:10.1080/2162402X.2024.2413719)
Supplement: Table S2.xlsx [file KONI_A_2413719_SM8846.xlsx]

## Sheet: Sheet1
	None, N = 1091	BZD, N = 511	PSY not BZD, N = 451
Trial
Immunolife	56 (51%)	12 (24%)	11 (24%)
CRCHUM biobank	53 (49%)	39 (76%)	34 (76%)
Sex
F	37 (34%)	29 (57%)	23 (51%)
M	72 (66%)	22 (43%)	22 (49%)
Age (years)	65.76 (9.30)	66.94 (7.65)	67.40 (8.25)
BMI (kg/m2)	24.54 (4.75)	25.06 (3.95)	24.14 (5.21)
(Missing)	5	3	2
Smoking habit
Current	37 (37%)	21 (43%)	15 (38%)
Former	57 (58%)	26 (53%)	24 (60%)
Never	5 (5.1%)	2 (4.1%)	1 (2.5%)
(Missing)	10	2	5
ECOG performance status
0	48 (45%)	18 (35%)	10 (23%)
1	48 (45%)	28 (55%)	26 (59%)
2	8 (7.5%)	5 (9.8%)	6 (14%)
3	3 (2.8%)	0 (0%)	2 (4.5%)
(Missing)	2	0	1
Stage
2	2 (2.0%)	1 (2.0%)	1 (2.3%)
3	17 (17%)	10 (20%)	7 (16%)
4	82 (81%)	39 (78%)	35 (81%)
(Missing)	8	1	2
Treatment type
Chemoimmunotherapy	58 (53%)	25 (49%)	21 (47%)
Immunotherapy	51 (47%)	26 (51%)	24 (53%)
PFS (months)	11.20 (12.69)	9.87 (13.67)	13.56 (14.69)
OS (months)	16.77 (14.87)	16.37 (16.33)	18.62 (16.03)
(Missing)	0	0	1
1 n (%); Mean (SD)
